# Supplementary material for: Using Health and Well-Being Apps for Behavior Change: A Systematic Search and Rating of Apps
Source: JMIR Mhealth Uhealth. 2019 Jul 4;7(7):e11926. doi: 10.2196/11926 (PMC6637726; doi:10.2196/11926)
Supplement: Multimedia Appendix 1 [file mhealth_v7i7e11926_app1.xlsx]

## Sheet: Sheet1
trackName	ABACUSTotal score	MARS Total score
0-200 Situps Trainer Challenge	7	2.35
1 Giant Mind: Learn Meditation	10	3
100 Club	2	0.99
1000 Guided Meditations - Simple Relaxation & Calm	5	2.09
10K Runner, Couch to 10K Run	7	2
10K Trainer by C25K®	8	2.47
10K Trainer Pro by C25K®	8	2.47
12 Minute Athlete	2	1.65
13.1 Half Marathon Trainer	8	2.47
22 Pushups	8	2.68
28 Day Weight Loss Challenge	8	2.29
30 Day - Ab Challenge	8	2.2
30 Day - Plank Challenge	8	2.2
30 Day - Push Up Challenge	8	2.2
30 Day - Squat Challenge	8	2.2
30 Day Ab Fitness Challenges ~ Daily Workout	10	2.16
30 Day Fitness Challenge Fit30	7	2.28
30 Day Fitness Challenge Log	9	2.39
30 Day Fitness Challenge Pro	8	2.85
30 Day Fitness Challenges ~ Daily Workout Free	10	2.16
30 Day Squat Fitness Challenges ~ Daily Workout	10	2.16
30 Day Squats And Abs Training	7	2.16
5 Minute Home Workouts	8	2.53
5 Minute Pilates Workouts	6	2.3
5 Minute Yoga Workouts	6	2.3
5K to 10K	8	2.52
6 Pack Promise - Ultimate Abs	7	2.46
7 Cups: Anxiety & Stress Chat	8	2.25
7 Min Workout: Daily Challenge	9	2.56
7 Minute Abs Gym Workouts Sit Ups Training	6	1.72
7 Minute Workout	6	1.88
7 Minute Workout Challenge	7	2.25
7 minute workout challenge.	4	1.64
7 Minute Workout HIIT Trainer	8	2.47
7 Minute Workout Weight Loss	7	2.03
7 Minute Workout: Fitness App	9	2.57
8fit Workouts & Meal Planner	11	2.6
A Million Workouts	3	1.37
Ab Exercises Training Get Ripped Abs Six Pack Now	6	1.72
Abs Core Workout Fat Free Body	6	1.72
Abs Workout - Daily Fitness	8	2.54
Abs Workout | Home Fitness App	9	2.57
Abs workout: 200 sit ups	6	1.88
Abs Workout: 200 sit ups pro	7	2
Active Wellbeing	6	2.39
Activity++	5	1.86
Alcohol and Your Brain	2	1.2
AllTrails: Hike, Bike & Run	4	2.23
Aqualert : Water Reminder	10	2.13
Asana Rebel: Yoga and Fitness	12	3.22
Ashy Bines Squad	14	2.88
ASICS Studio: Audio Workouts	10	2.78
At Ease: Anxiety & Worry Relief	8	1.98
Australian Calorie Counter - Easy Diet Diary	7	2.42
Awakened Mind	9	2.42
Be A Looper	6	2.16
Belly Fat Burner Flat Stomach Fitness Training	6	1.72
BetterMe: Weight Loss Workouts	7	2.25
Beyou - Health Coach & Recipes	12	2.52
Big Man On Campus Steve Cook	12	3.19
Bike Ride Tracker - GPS Bicycle Computer	3	1.3
Bikemap - Map for Cycling	3	2.09
BitGym - Cardio video tours	7	2.84
bNirvana: Guided Meditations	7	2.6
BodBot Personal Trainer	11	3.37
BodySpace - Social Fitness App	11	3.07
Bodyweight Fitness	8	2.19
Bodyweight: Your Own Gym	8	2.41
Boulder Trainer	4	2.07
Breethe - Meditation & Music	9	2.82
Brooke Burke Body	3	2.05
Butt Workout and Fitness App	9	2.57
Butt workout plan	9	2.66
Butt workout: squat challenge	6	1.88
C25K® 5K Trainer	8	2.47
C25K® 5K Trainer Pro	8	2.47
Calm	9	3.11
CARROT Fit	11	3.27
CARROT Hunger	8	2.58
Cash for Steps	4	1.98
Challenges - Compete, Get Fit	7	2.38
Charlie Mike - Ashley Horner	12	3.19
Chest workout plan	9	2.66
Coach.me - Goal Tracking, Habits & Motivation	11	3.04
CoachNow: Video and Analysis	2	1.66
Couch to 5K Runner	7	2
Cyclemeter Cycling Running GPS	5	1.99
Daily Ab Workout	4	1.7
Daily Ab Workout - Abs Fitness	5	1.82
Daily Arm Workout	4	1.7
Daily Arm Workout - Fitness	5	1.82
Daily Burn Trainer Workouts	4	2.06
Daily Butt Workout	4	1.7
Daily Butt Workout - Fitness	5	1.82
Daily Cardio Workout	4	1.7
Daily Cardio Workout - Fitness	5	1.82
Daily Leg Workout	4	1.7
Daily Leg Workout - Fitness	5	1.82
Daily Tracker for Weight Loss	11	2.23
Daily Water - Drink Reminder	8	1.98
Daily Water Pro	7	1.99
Daily Workouts	4	1.7
Daily Workouts Fitness Trainer	6	1.94
Daily Yoga - Workout & Fitness	11	2.84
Daybreak - Drink less	15	3.54
DDP YOGA NOW!	12	2.81
DietBet: Weight loss games	9	2.65
Down Dog	8	2.18
Drink Water Aquarium	12	2.97
DrinkCoach+	10	2.71
Drinks Meter	13	3.48
Eat This Much - Meal Planner	6	1.96
Fast Butt and Legs Workouts	7	2.42
FastHabit Intermittent Fasting	1	1.53
Female Fitness - Abs Workout	8	2.85
Female Fitness - Butt Workout	8	2.85
Female Fitness: Best Exercises	4	1.87
Fit for Battle	8	2.49
Fit Journey - Not Just Weight	5	2.09
Fit Radio	3	1.58
Fit30: Home Workouts Exercise	9	2.16
Fitbit	14	3.64
Fitbit Coach	10	2.56
Fitness Buddy: Gym Workouts	5	2
Fitness Buddy+: Gym Workouts	6	2.11
Fitness Exercise For Women	7	2.22
Fitness Point	9	2.72
Fitness Point Pro	8	2.6
FitnessBuilder	8	2.7
Fitocracy - Fitness Collective	11	2.83
Fitonomy: Weight Loss Training	9	1.93
Fitplan: Gym & Home Workouts	11	2.91
FitStar Yoga	9	2.41
Flat Stomach Workouts Lumowell	9	2.27
Freeletics Bodyweight	7	2.37
Freeletics Gym	11	2.89
Freeletics Nutrition	9	2.62
Freeletics Running	6	2.04
Garmin Connect™	10	3.15
Get Running	6	2.04
GetFit: Daily Meal Planner	8	2.34
GetFit: Workouts & Exercises	10	2.91
Global Yoga Academy	8	1.87
Gorilla Workout: Build Muscle	8	2.38
Gravitus - Workout Tracker	9	2.7
Great Abs Workout Trainer	6	2.01
Great Butt: Booty Workout	6	2.01
Great Legs: Leg Workouts	5	1.9
Grokker: Yoga, Fitness, Mind	5	2.42
GrowBIG Workout Tracker	8	2.51
Guided Meditation & Relaxation	5	2.26
Gym Hero	4	1.59
Gym Hero Pro	8	2.32
Gym Life - Workout Routine	7	2.41
Gym Log+	11	2.78
Gym Plan: Gym Workout Coaching	9	2.68
Gymaholic	8	2.48
Gymatic Workout Tracker	8	2.22
GymBook - Strength training	6	2.01
GymGoal	6	1.61
Gymnotize Personal Trainer App	5	1.81
Gymster- Gym Plan & Nutrition	9	2.32
Gymster+ Pure Gym Bodybuilding	11	2.56
GymTraining Personal Trainer	10	2.52
Half Marathon Trainer: 21K Run	7	2
HASfit: Home Workout Routines	6	1.99
HeadGear	12	3.24
Headspace: Guided Meditation	11	3.24
HealthifyMe: Count Calories	7	2.15
HealthView	7	2.06
HelloMind.	7	2.74
High Intensity HIIT Workouts	9	2.57
HitFit - Workout and Fitness	11	3.03
Home Workout - Get Fit Now	5	1.93
Home Workout - No Equipments	12	3.33
Home workout personal trainer	10	2.41
iCardio Workout Tracker	11	2.18
Instant Abs: Workout Trainer	4	1.56
Instant Fitness: Workout Trainer	5	2.07
iPersonalTrainer - Fitness Workouts	6	1.93
ironGAINS: Gym Log & Journal	4	1.64
iRunner Run & Jog Tracker	11	2.18
J&J Official 7 Minute Workout	7	2.48
JEFIT Strength Training Guide	13	2.91
Joyable	10	3.13
JY Fitness Timer by Fitsifu	5	1.99
Keelo - Strength HIIT Workouts	10	2.89
Keep - Home Workout Trainer	12	3.19
Kegel Trainer Pro	7	2.47
Kettlebell Workouts by Fitify	8	2.34
Kim Beach	13	3.25
Kinetic Fit	6	2.21
Kwit - Quit smoking cigarettes	11	3.09
Lark - 24/7 Health Coach	5	2.18
Lean Body with Lee Labrada	11	3.07
Lifesum: Food & Macro Tracker	12	3.33
LiveFit with Jamie Eason	12	3.19
LIVESTRONG MyQuit Coach	11	3.1
Lotus - Yoga for Beginners	7	2.54
Madbarz: Bodyweight Workouts	10	2.91
Mammoth Hunters: Fitness App	9	2.94
Map My Fitness by Under Armour	13	3.35
Map My Hike by Under Armour	15	3.59
Map My Ride by Under Armour	13	3.35
Map My Run by Under Armour	12	3.23
Map My Tracks	4	1.87
Map My Walk by Under Armour	13	3.35
Medimates: Social Meditation	10	2.69
Meditation & Sounds by Verv	10	2.8
MINDBODY: Fitness, Salon & Spa	3	2.08
Mindfulness Meditation	5	1.83
Mindfulness: TAOBH (Lite)	7	2.14
MoodMission	8	2.67
Move & Fit - Walking Workouts	11	3.16
My Diet Coach - Weight Loss	11	2.49
My Fitness by Jillian Michaels	12	3.32
My Water Balance: Hydration Daily Tracker & Alert	8	2.26
MyFitnessPal	10	3.24
MyMoodTracker	4	1.48
MyNetDiary PRO Calorie Counter	12	2.34
Nike Training Club	9	3.13
Nike+ Run Club	9	3.12
Optimize Fitness	9	2.81
Outwalk	11	3.17
Pacer 10K: run faster races	6	1.88
Pacer 5K: run faster races	6	1.88
Pacer Pedometer & Step Tracker	8	2.51
Pacifica for Stress & Anxiety	9	2.65
Pair Up	10	2.54
PEAR - Personal Fitness Coach	8	2.42
Perfect Workout - Your Trainer	7	2.06
Pocket Yoga Teacher	5	1.85
Polar Beat	5	2.18
Pull ups: 20 pull-ups trainer	8	2.12
Pull-Ups Workouts & Trainer	8	2.58
PUMPING WEIGHT	3	1.25
PumpUp - Workouts & Community	9	2.62
Push Ups Trainer Challenge	8	2.47
Push ups: 100 pushups pro	7	2
Push ups: 100 pushups trainer	7	2
Pushups Coach	7	1.9
Pushups Coach Pro	7	1.9
Push-Ups Counter & Trainer	8	2.58
Quick Abs Workout	8	2.53
Quick Fat Loss Workouts	7	2.42
Quit Genius - quit smoking	17	4.05
Quit It - stop smoking today	9	2.22
Quit It Lite	11	2.46
Quit Now: My QuitBuddy	16	3.36
Quit Smoking - Butt Out	11	2.48
Quit Smoking - Butt Out Pro	11	2.71
Quit Smoking - My Last Cigarette	6	1.63
Quit Smoking !!!	5	1.75
QuitNow!	9	2.37
Record by Under Armour	11	2.82
Relax Meditation P: Mindfulness Sounds White Noise	7	2.35
Reps & Sets - gym logging	6	1.91
Resistance Bands Workouts by Fitify	5	1.98
Rise & Recharge	8	2.84
Run 10k - interval training program + stretches	8	2.62
Run 5k - interval training program + stretches	7	2.5
Run Trainer - Running app	8	2.36
RunGo	5	2.18
Runkeeper- GPS Running Tracker	10	2.58
Runmeter Running & Cycling GPS	5	1.99
Runner's Log	2	1.43
Runnez Virtual	3	1.78
Running Coach - Workouts for 5K, 10K, Half, Marath	8	2.22
Running Heroes	4	1.82
Running To Lose Weight	9	2.28
Runtastic Leg Trainer Workouts	9	2.57
Runtastic Mountain Bike GPS	6	2.33
Runtastic Mountain Bike PRO	6	2.4
Runtastic PRO Running Tracker	7	2.52
Runtastic Pull-Ups PRO Trainer	8	2.66
Runtastic Push-Ups PRO Trainer	9	2.78
Runtastic Results Exercise App	10	2.82
Runtastic Road Bike GPS	6	2.33
Runtastic Road Bike GPS PRO	6	2.4
Runtastic Running App	10	2.81
Runtastic Sit-Ups Trainer PRO	9	2.78
Runtastic Six Pack Abs Workout	9	2.57
Runtastic Squats Trainer PRO	9	2.78
Seven - 7 Minute Workout	8	2.7
Seven Minute Workout Exercise	4	2.22
Simple Habit - Meditation	11	3.04
Simply Yoga	4	1.7
Simply Yoga - Fitness Trainer	4	1.7
Sit-Ups Counter & Trainer	8	2.58
Six Pack in 30 Days	7	2.17
Six Pack in 30 Days - 6 Pack	7	2.73
Sixpack Abs Training	8	2.46
Smiling Mind	10	2.91
Smoke FREE - Non Smoking	6	1.59
Smoke Free - Stop Smoking Now	15	3.61
Sober Today - Quit Alcohol	7	1.83
Stop Drinking - Andrew Johnson	3	2.02
Stop, Breathe & Think Kids	10	3.18
Strava Running and Cycling GPS	9	3.09
Stridekick	6	2.16
StrongLifts 5x5 Workout Log	3	1.68
Strongur: Weight Lifting Log	10	2.41
Studio Tone It Up: Workouts	8	2.34
SuperBetter	11	3.05
SweatFlix	7	2.47
SwimIO – Swim Fitness	9	2.83
Sworkit: Workouts & Plans	11	3.2
Tacx Training app	4	2.22
Tammy Fit	11	2.9
The Mindfulness App	10	2.71
Total Fitness - Gym & Workouts	2	0.95
Unwinding Anxiety	16	3.8
Virtual Trainer Bodyweight	6	2.06
Virtual Trainer Dumbbell	5	1.94
Wahoo Fitness	6	1.67
Wahoo RunFit	7	2.02
Walking Running Tracker Goals	9	2.96
Walkmeter Walking & Hiking GPS	5	1.99
Walkr - A Gamified Fitness App	4	2.31
Water Daily	8	2.15
Waterlogged - Drink More Water	9	2.39
WaterTracker	8	2.12
Weight Diary Lite	5	1.82
Weight Loss At Fitness Workout	12	2.72
Weight Loss Fitness by Verv	10	3.07
Weight Loss Running by Verv	9	2.45
Weight Loss Walking by Verv	11	2.82
Weight Loss Workout - Daily Home Fitness	6	2.06
Weight Loss Workout App	9	2.57
WOD - Travel Wod Generator for HIIT Workouts	5	2.29
WODconnect	6	1.89
Workout for Women: Fitness App	9	2.57
Workout Trainer: fitness coach	12	3.23
Workouts++	4	2.06
Yoga & Calm Relaxation At Home	7	2.41
Yoga For Weight Loss Beginners	8	2.13
Yoga Studio: Mind & Body	7	2.44
yoga wake up	7	2.31
Yoga Workout - Meditation & Fitness Plan At Home	5	1.73
YogaGlo - Yoga and Meditation	8	2.58
YouFood Photo Food Journal	6	2.1
Zombies, Run!	7	2.91
Zombies, Run! 5k Training	9	3.03
Zova: Workout, Stretch & Track	11	3.14
	2.76916
		0.511069
